# Supplementary material for: Deep Learning for Population Genetic Inference
Source: PLoS Comput Biol. 2016 Mar 28;12(3):e1004845. doi: 10.1371/journal.pcbi.1004845 (PMC4809617; doi:10.1371/journal.pcbi.1004845)
Supplement: S4 Table — (XLS) [file pcbi.1004845.s004.xls]

## Sheet: Hard Sweep
Chrom arm	Region start	Region end	Selection Class	Probability	Genes	Notable gene names
2L	2100000	2120000	1	1
2R	11012495	11032495	1	1
3L	7666900	7686900	1	1
2L	13640000	13660000	1	0.999999	FBgn0265939
2R	18352495	18372495	1	0.999999
2R	14092495	14112495	1	0.999999
2L	7720000	7740000	1	0.999999	FBgn0260479 FBgn0267743 FBgn0031939 FBgn0031937
2L	14640000	14660000	1	0.999999
2L	12920000	12940000	1	0.999999	FBgn0265072 FBgn0040506 FBgn0040510	ACXE, ACXA
2L	6420000	6440000	1	0.999998	FBgn0263278	Fic domain-containing protein
2L	16140000	16160000	1	0.999998
3R	26374278	26394278	1	0.999998
3R	28754278	28774278	1	0.999996	FBgn0039597 FBgn0039598	aquarius
2L	2760000	2780000	1	0.999996	FBgn0028398 FBgn0031459 FBgn0019830 FBgn0031458 FBgn0026324 FBgn0031457 FBgn0031460	TBP-associated factor 10, congested-like trachea, anterior pharynx defective 1, TBP-associated factor 10b
3R	13134278	13154278	1	0.999995
3R	21294278	21314278	1	0.999995
3L	11486900	11506900	1	0.999994	FBgn0036165	charybde
2L	2280000	2300000	1	0.999993	FBgn0031410 FBgn0051681 FBgn0028570 FBgn0031409 FBgn0261523 FBgn0264085	robl22E
3L	2440000	2460000	1	0.999989
2L	12780000	12800000	1	0.999987
2L	21460000	21480000	1	0.999984	FBgn0053731 FBgn0053732 FBgn0053733 FBgn0053734 FBgn0053824 FBgn0053891 FBgn0053892 FBgn0053893 FBgn0053894 FBgn0053895 FBgn0053825 FBgn0053826 FBgn0053827 FBgn0053828 FBgn0053829 FBgn0053819 FBgn0053820 FBgn0053821 FBgn0053822 FBgn0053823 FBgn0053896 FBgn0053897 FBgn0053898	snmRNA:430:CR33731-4, His1-4:CG*
3R	20154278	20174278	1	0.999982
3L	3060000	3080000	1	0.999981
2L	1680000	1700000	1	0.99998
2L	21480000	21500000	1	0.999975	FBgn0053736 FBgn0053735 FBgn0053737 FBgn0053738 FBgn0053841 FBgn0053883 FBgn0053884 FBgn0053885 FBgn0053886 FBgn0053887 FBgn0053888 FBgn0053889 FBgn0053890 FBgn0053831 FBgn0053832 FBgn0053833 FBgn0053834 FBgn0053835 FBgn0053836 FBgn0053837 FBgn0053838 FBgn0053839 FBgn0053840	snmRNA:430:CR33735-9, His1-4:CG*
2R	5572495	5592495	1	0.999972
3R	25834278	25854278	1	0.999965	FBgn0039379 FBgn0040602 FBgn0267213 FBgn0267214 FBgn0267215 FBgn0267217 FBgn0267216
2L	15680000	15700000	1	0.999963	FBgn0051780 FBgn0264989
2L	13000000	13020000	1	0.99996	FBgn0021796 FBgn0032467 FBgn0265262	Target of rapamycin, Vacuolar H[+] ATPase 68kD subunit 1
3R	25714278	25734278	1	0.999951
2L	15660000	15680000	1	0.999931	FBgn0028864 FBgn0264544 FBgn0028517
3L	5100000	5126900	1	0.99993
2L	11540000	11560000	1	0.999927	FBgn0265687
2L	4660000	4680000	1	0.99992
2L	15440000	15460000	1	0.999917	FBgn0266156
2R	6372495	6392495	1	0.999916
3L	8486900	8506900	1	0.999913
3R	15894278	15914278	1	0.999913	FBgn0038381 FBgn0027657 FBgn0051292	globin 1
3R	20254278	20274278	1	0.999912
3R	28234278	28254278	1	0.999906	FBgn0266401
2L	1880000	1900000	1	0.999905	FBgn0031373
2L	10940000	10960000	1	0.999902	FBgn0265686 FBgn0265685

## Sheet: Soft Sweep
Chrom arm	Region start	Region end	Selection Class	Probability	Genes	Notable gene names
2L	20820000	20840000	2	0.999995	FBgn0051674 FBgn0032888 FBgn0051673 FBgn0028986 FBgn0032891 FBgn0032889	Chemosensory protein B 38c, Serpin 38F, Outer segment 5
2L	21880000	21900000	2	0.999993	FBgn0264262 FBgn0032965 FBgn0266902
2L	18280000	18300000	2	0.999993	FBgn0263094 FBgn0263090 FBgn0265904 FBgn0265907 FBgn0032677 FBgn0051787 FBgn0261057	Seminal fluid protein 36F
2L	20800000	20820000	2	0.999993	FBgn0067311 FBgn0053322 FBgn0067312	Chemosensory protein B 38a-b
2L	22060000	22080000	2	0.99999	FBgn0051700 FBgn0260996 FBgn0051702
2R	25192477	25212477	2	0.999989
2L	20900000	20920000	2	0.999987	FBgn0053317
2L	20640000	20660000	2	0.999985	FBgn0032869 FBgn0082938 FBgn0082937 FBgn0082936 FBgn0259936 FBgn0051680 FBgn0261787 FBgn0016054 FBgn0261058 FBgn0032870 FBgn0042133 FBgn0032871 FBgn0032873	Uhg3, brunelleschi, (6-4)-photolyase, Seminal fluid protein 38D
2L	18300000	18320000	2	0.999984	FBgn0263085 FBgn0265682 FBgn0265905 FBgn0265906 FBgn0263086 FBgn0267285
2L	20560000	20580000	2	0.999979	FBgn0263533 FBgn0266886	mir-4973 stem loop
2L	22180000	22200000	2	0.999979
2L	20540000	20560000	2	0.999979
2L	21140000	21160000	2	0.999978	FBgn0032921 FBgn0024371 FBgn0086041 FBgn0032919 FBgn0032922 FBgn0086251	M-phase phosphoprotein 6, E2F transcription factor 2, deadlock
2L	19920000	19940000	2	0.999977	FBgn0266693 FBgn0264375
2L	22040000	22060000	2	0.999974	FBgn0267921 FBgn0085202 FBgn0051601
2L	20880000	20900000	2	0.999973
2L	18460000	18480000	2	0.999972	FBgn0262456 FBgn0262406 FBgn0262463	mir-125 stem loop, let-7, mir-100 stem loop
2L	18320000	18340000	2	0.999972
3L	19286900	19306900	2	0.999971	FBgn0267715 FBgn0028380	falten
2L	18480000	18500000	2	0.999971	FBgn0032682
2L	17960000	17980000	2	0.999969	FBgn0032656
2R	25212477	25232477	2	0.999964	FBgn0001325	Kruppel
3L	18326900	18346900	2	0.99996
2L	21900000	21920000	2	0.999959	FBgn0032967 FBgn0051600 FBgn0032966
2L	20860000	20880000	2	0.999958	FBgn0032898 FBgn0032899 FBgn0051675 FBgn0032900 FBgn0266316
2L	19880000	19900000	2	0.999955	FBgn0032827
2L	22080000	22100000	2	0.999954
2L	19280000	19300000	2	0.999946	FBgn0032768
2L	20580000	20600000	2	0.999942
2L	18340000	18360000	2	0.999937	FBgn0011559	Accessory gland protein 36DE
2L	20920000	20940000	2	0.999935	FBgn0032908 FBgn0053319 FBgn0053318 FBgn0032907 FBgn0032906	Replication protein A2
3L	17846900	17866900	2	0.999923	FBgn0036763 FBgn0036764 FBgn0054002 FBgn0036762
2L	20840000	20860000	2	0.999919	FBgn0032896 FBgn0265366 FBgn0051676 FBgn0032894 FBgn0032895	target of wit
2L	19140000	19160000	2	0.999916	FBgn0266312

## Sheet: Balancing
Chrom arm	Region start	Region end	Selection Class	Probability	Genes	Notable gene names
3L	23946900	23966900	3	0.999961
3L	24166900	24186900	3	0.999958
2L	22967268	22987268	3	0.999957
2R	6432495	6452495	3	0.999954
2R	4612495	4632495	3	0.99995	FBgn0267585 FBgn0032997
2L	21380000	21400000	3	0.999949	FBgn0032946	nervana 3
3L	40000	60000	3	0.999946	FBgn0262679
3L	23326900	23346900	3	0.999938	FBgn0263573 FBgn0052230	mir-4942 stem loop, NADH dehydrogenase (ubiquinone) MLRQ subunit
2L	22987268	23007268	3	0.999937
2R	6412495	6432495	3	0.999931
2L	20220000	20240000	3	0.999927
3L	19806900	19826900	3	0.999924	FBgn0023094 FBgn0036911 FBgn0024889 FBgn0036910	cycle, Fibp, karyopherin alpha1, Cyp305a1
3R	6134278	6154278	3	0.999913
2L	20140000	20160000	3	0.999912
3R	4214278	4234278	3	0.99991	FBgn0037220 FBgn0261436 FBgn0051516	Dihydropterin deaminase
3L	23786900	23806900	3	0.999906
3L	23426900	23446900	3	0.999903
